# Supplementary material for: Mechanism and Kinetics of the Phase Formation and Dissolution of NaxWO3 on a Pt Electrode in a Na2WO4–WO3 Melt
Source: Materials (Basel). 2023 Nov 17;16(22):7207. doi: 10.3390/ma16227207 (PMC10672828; doi:10.3390/ma16227207)
Supplement: Supplementary file 1 [file materials-16-07207-s001.zip]

Archive with 1 entries (1 files):
- materials-2713218-supplementary.pdf
